# Supplementary material for: C. elegans GLP-1/Notch activates transcription in a probability gradient across the germline stem cell pool
Source: eLife. 2016 Oct 5;5:e18370. doi: 10.7554/eLife.18370 (PMC5094854; doi:10.7554/eLife.18370)
Supplement: Source code 1. — DOI: http://dx.doi.org/10.7554/eLife.18370.016 [file elife-18370-code1.zip]

Archive with 65 entries (62 files):
- MATLAB codes for image processing_analysis_for eLife submission/
- MATLAB codes for image processing_analysis_for eLife submission/.DS_Store
- MATLAB codes for image processing_analysis_for eLife submission/._.DS_Store
- MATLAB codes for image processing_analysis_for eLife submission/._functions
- MATLAB codes for image processing_analysis_for eLife submission/._smFISH_Cev17.m
- MATLAB codes for image processing_analysis_for eLife submission/._smFISH_DTCv1.m
- MATLAB codes for image processing_analysis_for eLife submission/functions/
- MATLAB codes for image processing_analysis_for eLife submission/functions/._backup
- MATLAB codes for image processing_analysis_for eLife submission/functions/._bfmatlab
- MATLAB codes for image processing_analysis_for eLife submission/functions/._DefOutline.m
- MATLAB codes for image processing_analysis_for eLife submission/functions/._DefOutlineNTS.m
- MATLAB codes for image processing_analysis_for eLife submission/functions/._DetectDTC.m
- MATLAB codes for image processing_analysis_for eLife submission/functions/._DetectNucBlobs.m
- MATLAB codes for image processing_analysis_for eLife submission/functions/._DetectNucleus.m
- MATLAB codes for image processing_analysis_for eLife submission/functions/._DetectRNAExon.m
- MATLAB codes for image processing_analysis_for eLife submission/functions/._DetectRNAIntron.m
- MATLAB codes for image processing_analysis_for eLife submission/functions/._FastPeakFind.m
- MATLAB codes for image processing_analysis_for eLife submission/functions/._GetIntensity.m
- MATLAB codes for image processing_analysis_for eLife submission/functions/._lifOpen.m
- MATLAB codes for image processing_analysis_for eLife submission/functions/._MatchmrnaNuc.m
- MATLAB codes for image processing_analysis_for eLife submission/functions/._MatchrnaNuc.m
- MATLAB codes for image processing_analysis_for eLife submission/functions/._RemoveOverLap.m
- MATLAB codes for image processing_analysis_for eLife submission/functions/._snip.m
- MATLAB codes for image processing_analysis_for eLife submission/functions/._sphereFit.m
- MATLAB codes for image processing_analysis_for eLife submission/functions/bfmatlab/
- MATLAB codes for image processing_analysis_for eLife submission/functions/bfmatlab/._bfCheckJavaMemory.m
- MATLAB codes for image processing_analysis_for eLife submission/functions/bfmatlab/._bfCheckJavaPath.m
- MATLAB codes for image processing_analysis_for eLife submission/functions/bfmatlab/._bfGetFileExtensions.m
- MATLAB codes for image processing_analysis_for eLife submission/functions/bfmatlab/._bfGetPlane.m
- MATLAB codes for image processing_analysis_for eLife submission/functions/bfmatlab/._bfGetReader.m
- MATLAB codes for image processing_analysis_for eLife submission/functions/bfmatlab/._bfopen.m
- MATLAB codes for image processing_analysis_for eLife submission/functions/bfmatlab/._bfOpen3DVolume.m
- MATLAB codes for image processing_analysis_for eLife submission/functions/bfmatlab/._bfopenOne.m
- MATLAB codes for image processing_analysis_for eLife submission/functions/bfmatlab/._bfsave.m
- MATLAB codes for image processing_analysis_for eLife submission/functions/bfmatlab/._bfUpgradeCheck.m
- MATLAB codes for image processing_analysis_for eLife submission/functions/bfmatlab/._bioformats_package.jar
- MATLAB codes for image processing_analysis_for eLife submission/functions/bfmatlab/._log4j.properties
- MATLAB codes for image processing_analysis_for eLife submission/functions/bfmatlab/bfCheckJavaMemory.m
- MATLAB codes for image processing_analysis_for eLife submission/functions/bfmatlab/bfCheckJavaPath.m
- MATLAB codes for image processing_analysis_for eLife submission/functions/bfmatlab/bfGetFileExtensions.m
- MATLAB codes for image processing_analysis_for eLife submission/functions/bfmatlab/bfGetPlane.m
- MATLAB codes for image processing_analysis_for eLife submission/functions/bfmatlab/bfGetReader.m
- MATLAB codes for image processing_analysis_for eLife submission/functions/bfmatlab/bfopen.m
- MATLAB codes for image processing_analysis_for eLife submission/functions/bfmatlab/bfOpen3DVolume.m
- MATLAB codes for image processing_analysis_for eLife submission/functions/bfmatlab/bfopenOne.m
- MATLAB codes for image processing_analysis_for eLife submission/functions/bfmatlab/bfsave.m
- MATLAB codes for image processing_analysis_for eLife submission/functions/bfmatlab/bfUpgradeCheck.m
- MATLAB codes for image processing_analysis_for eLife submission/functions/bfmatlab/log4j.properties
- MATLAB codes for image processing_analysis_for eLife submission/functions/DefOutline.m
- MATLAB codes for image processing_analysis_for eLife submission/functions/DefOutlineNTS.m
- MATLAB codes for image processing_analysis_for eLife submission/functions/DetectDTC.m
- MATLAB codes for image processing_analysis_for eLife submission/functions/DetectNucBlobs.m
- MATLAB codes for image processing_analysis_for eLife submission/functions/DetectNucleus.m
- MATLAB codes for image processing_analysis_for eLife submission/functions/DetectRNAExon.m
- MATLAB codes for image processing_analysis_for eLife submission/functions/DetectRNAIntron.m
- MATLAB codes for image processing_analysis_for eLife submission/functions/FastPeakFind.m
- MATLAB codes for image processing_analysis_for eLife submission/functions/GetIntensity.m
- MATLAB codes for image processing_analysis_for eLife submission/functions/lifOpen.m
- MATLAB codes for image processing_analysis_for eLife submission/functions/MatchmrnaNuc.m
- MATLAB codes for image processing_analysis_for eLife submission/functions/MatchrnaNuc.m
- MATLAB codes for image processing_analysis_for eLife submission/functions/RemoveOverLap.m
- MATLAB codes for image processing_analysis_for eLife submission/functions/snip.m
- MATLAB codes for image processing_analysis_for eLife submission/functions/sphereFit.m
- MATLAB codes for image processing_analysis_for eLife submission/smFISH_Cev17.m
- MATLAB codes for image processing_analysis_for eLife submission/smFISH_DTCv1.m
