# Supplementary material for: C. elegans GLP-1/Notch activates transcription in a probability gradient across the germline stem cell pool
Source: eLife. 2016 Oct 5;5:e18370. doi: 10.7554/eLife.18370 (PMC5094854; doi:10.7554/eLife.18370)
Supplement: Source code 1. — DOI: http://dx.doi.org/10.7554/eLife.18370.016 [file elife-18370-code1.zip › MATLAB codes for image processing_analysis_for eLife submission/functions/bfmatlab/bfopenOne.m]

function [result] = bfopen(id, nth, varargin)
% Open microscopy images using Bio-Formats.
%
% SYNOPSIS r = bfopen(id)
%          r = bfopen(id, x, y, w, h)
%
% Input
%    r - the reader object (e.g. the output bfGetReader)
%
%    x - (Optional) A scalar giving the x-origin of the tile.
%    Default: 1
%
%    y - (Optional) A scalar giving the y-origin of the tile.
%    Default: 1
%
%    w - (Optional) A scalar giving the width of the tile. 
%    Set to the width of the plane by default.
%
%    h - (Optional) A scalar giving the height of the tile.
%    Set to the height of the plane by default.
%
% Output
%
%    result - a cell array of cell arrays of (matrix, label) pairs, 
%    with each matrix representing a single image plane, and each inner 
%    list of matrices representing an image series.
%
% Portions of this code were adapted from:
% http://www.mathworks.com/support/solutions/en/data/1-2WPAYR/
%
% This method is ~1.5x-2.5x slower than Bio-Formats's command line
% showinf tool (MATLAB 7.0.4.365 R14 SP2 vs. java 1.6.0_20),
% due to overhead from copying arrays.
%
% Thanks to all who offered suggestions and improvements:
%     * Ville Rantanen
%     * Brett Shoelson
%     * Martin Offterdinger
%     * Tony Collins
%     * Cris Luengo
%     * Arnon Lieber
%     * Jimmy Fong
%
% NB: Internet Explorer sometimes erroneously renames the Bio-Formats library
%     to bioformats_package.zip. If this happens, rename it back to
%     bioformats_package.jar.
%
% For many examples of how to use the bfopen function, please see:
%     http://trac.openmicroscopy.org.uk/ome/wiki/BioFormats-Matlab

% OME Bio-Formats package for reading and converting biological file formats.
%
% Copyright (C) 2007 - 2014 Open Microscopy Environment:
%   - Board of Regents of the University of Wisconsin-Madison
%   - Glencoe Software, Inc.
%   - University of Dundee
%
% This program is free software: you can redistribute it and/or modify
% it under the terms of the GNU General Public License as
% published by the Free Software Foundation, either version 2 of the
% License, or (at your option) any later version.
%
% This program is distributed in the hope that it will be useful,
% but WITHOUT ANY WARRANTY; without even the implied warranty of
% MERCHANTABILITY or FITNESS FOR A PARTICULAR PURPOSE.  See the
% GNU General Public License for more details.
%
% You should have received a copy of the GNU General Public License along
% with this program; if not, write to the Free Software Foundation, Inc.,
% 51 Franklin Street, Fifth Floor, Boston, MA  02110-1301, USA.

% -- Configuration - customize this section to your liking --

% Toggle the autoloadBioFormats flag to control automatic loading
% of the Bio-Formats library using the javaaddpath command.
%
% For static loading, you can add the library to MATLAB's class path:
%     1. Type "edit classpath.txt" at the MATLAB prompt.
%     2. Go to the end of the file, and add the path to your JAR file
%        (e.g., C:/Program Files/MATLAB/work/bioformats_package.jar).
%     3. Save the file and restart MATLAB.
%
% There are advantages to using the static approach over javaaddpath:
%     1. If you use bfopen within a loop, it saves on overhead
%        to avoid calling the javaaddpath command repeatedly.
%     2. Calling 'javaaddpath' may erase certain global parameters.
autoloadBioFormats = 1;

% Toggle the stitchFiles flag to control grouping of similarly
% named files into a single dataset based on file numbering.
stitchFiles = 0;

% To work with compressed Evotec Flex, fill in your LuraWave license code.
%lurawaveLicense = 'xxxxxx-xxxxxxx';

% -- Main function - no need to edit anything past this point --

% load the Bio-Formats library into the MATLAB environment
status = bfCheckJavaPath(autoloadBioFormats);
assert(status, ['Missing Bio-Formats library. Either add bioformats_package.jar '...
    'to the static Java path or add it to the Matlab path.']);

% Prompt for a file if not input
if nargin == 0 || exist(id, 'file') == 0
  [file, path] = uigetfile(bfGetFileExtensions, 'Choose a file to open');
  id = [path file];
  if isequal(path, 0) || isequal(file, 0), return; end
end

% initialize logging
loci.common.DebugTools.enableLogging('INFO');

% Get the channel filler
% r = lifRead;
r = bfGetReader(id, stitchFiles);

% Test plane size
if nargin >=4
    planeSize = loci.formats.FormatTools.getPlaneSize(r, varargin{3}, varargin{4});
else
    planeSize = loci.formats.FormatTools.getPlaneSize(r);
end

if planeSize/(1024)^3 >= 2,
    error(['Image plane too large. Only 2GB of data can be extracted '...
        'at one time. You can workaround the problem by opening '...
        'the plane in tiles.']);
end

% numSeries = r.getSeriesCount();
numSeries = 1;
result = cell(numSeries, 2);

globalMetadata = r.getGlobalMetadata();


fprintf('Reading series #%d', nth);
r.setSeries(nth - 1);
pixelType = r.getPixelType();
bpp = loci.formats.FormatTools.getBytesPerPixel(pixelType);
bppMax = power(2, bpp * 8);
numImages = r.getImageCount();
imageList = cell(numImages, 2);
colorMaps = cell(numImages);
for i = 1:numImages
    if mod(i, 72) == 1
        fprintf('\n    ');
    end
    fprintf('.');
    arr = bfGetPlane(r, i, varargin{:});

    % retrieve color map data
    if bpp == 1
        colorMaps{nth, i} = r.get8BitLookupTable()';
    else
        colorMaps{nth, i} = r.get16BitLookupTable()';
    end

    warning off
    if ~isempty(colorMaps{nth, i})
        newMap = single(colorMaps{nth, i});
        newMap(newMap < 0) = newMap(newMap < 0) + bppMax;
        colorMaps{nth, i} = newMap / (bppMax - 1);
    end
    warning on


    % build an informative title for our figure
    label = id;
    if numSeries > 1
        seriesName = char(r.getMetadataStore().getImageName(nth - 1));
        if ~isempty(seriesName)
            label = [label, '; ', seriesName];
        else
            qs = int2str(nth);
            label = [label, '; series ', qs, '/', int2str(numSeries)];
        end
    end
    if numImages > 1
        qi = int2str(i);
        label = [label, '; plane ', qi, '/', int2str(numImages)];
        if r.isOrderCertain()
            lz = 'Z';
            lc = 'C';
            lt = 'T';
        else
            lz = 'Z?';
            lc = 'C?';
            lt = 'T?';
        end
        zct = r.getZCTCoords(i - 1);
        sizeZ = r.getSizeZ();
        if sizeZ > 1
            qz = int2str(zct(1) + 1);
            label = [label, '; ', lz, '=', qz, '/', int2str(sizeZ)];
        end
        sizeC = r.getSizeC();
        if sizeC > 1
            qc = int2str(zct(2) + 1);
            label = [label, '; ', lc, '=', qc, '/', int2str(sizeC)];
        end
        sizeT = r.getSizeT();
        if sizeT > 1
            qt = int2str(zct(3) + 1);
            label = [label, '; ', lt, '=', qt, '/', int2str(sizeT)];
        end
    end

    % save image plane and label into the list
    imageList{i, 1} = arr;
    imageList{i, 2} = label;
end

% save images and metadata into our master series list
result{1, 1} = imageList;

% extract metadata table for this series
seriesMetadata = r.getSeriesMetadata();
loci.formats.MetadataTools.merge(globalMetadata, seriesMetadata, 'Global ');
result{1, 2} = seriesMetadata;
result{1, 3} = colorMaps;
result{1, 4} = r.getMetadataStore();
fprintf('\n');

r.close();
