# Supplementary material for: C. elegans GLP-1/Notch activates transcription in a probability gradient across the germline stem cell pool
Source: eLife. 2016 Oct 5;5:e18370. doi: 10.7554/eLife.18370 (PMC5094854; doi:10.7554/eLife.18370)
Supplement: Source code 1. — DOI: http://dx.doi.org/10.7554/eLife.18370.016 [file elife-18370-code1.zip › MATLAB codes for image processing_analysis_for eLife submission/functions/MatchmrnaNuc.m]

function [rnas, nuc] = MatchmrnaNuc(DETrna, nucs, iminfo, radius, vLim)
% This function matches rnas spots with nuclei (only mRNA spots)

%%% determine which nuc the RNA spots belong. 
% 'rnas' 1:3 col = x,y,z coor, 4 col = nuc assciated? | 5th: vol ratio to mean vol per spot |
%               | 6th: total sig intensity (trx activity) | 7: z-coor in plane # | 8: RNA ID.
%               | 9: count for Voronoi matching | 10: Voronoi count w/ limit (vLim) |
%               | 11: # total ROI (overlapped) | 12: distance to closest nucleus|

rnas = DETrna;
rnas(:,9:12) = 0;
nuc = nucs;
nuc(:,8) = 1:size(nuc,1);
nuc(:,9:11) = 0;
rnasNucList = cell(size(rnas,1),1);

% 'nuc' : | 1:3 xyz-coor | 4: radius | 5: ave. circularity |
%           | 6: std. circularity | 7: total DAPI sig. area (# pixel) | 8: nuc ID.
%           | 9: Voronoi mRNA count | 10: Voronoi count w/ limit (vLim, 3um) | 11: # mRNA in ROI w/ radius (2.5um)  |


for i = 1:size(rnas,1)
    cutset = nuc(nuc(:,3) >= rnas(i,3) - radius/iminfo(6) & nuc(:,3) <= rnas(i,3) + radius/iminfo(6),:);
    distemp = zeros(size(cutset,1),2);
    distemp(:,1) = sqrt( (cutset(:,1)-rnas(i,1)).^2 + (cutset(:,2)-rnas(i,2)).^2 + (cutset(:,3)-rnas(i,3)).^2 );
    distemp(:,2) = cutset(:,8);
    distemp(:,3:6) = cutset(:,1:4);
    
    % 'distemp': | distNR | nuc ID | nuc radius |
    % select 3 shortest length from nuc center.
    distemp = sortrows(distemp, 1);
    distemp(distemp(:,1) <= distemp(:,6),:) = [];
    
    if ~isempty(distemp)
        rnas(i,4) = 1;
        % simple Voronoi count
        nuc(distemp(1,2),9) = nuc(distemp(1,2),9) + 1;
        rnas(i,9) = 1;
        rnas(i,12) = distemp(1,1); % unit: pixel
        
        % Voronoi w/ distance limit
        if distemp(1,1) <= vLim/iminfo(6)
            nuc(distemp(1,2),10) = nuc(distemp(1,2),10) + 1;
            rnas(i,10) = 1;
        end
        
        % count # mRNA in ROI (rad: Radius; 2.5 um)
        valDist = distemp(distemp(:,1) < radius/iminfo(6),:);
        rnas(i,11) = length(valDist(:,1));
        rnasNucList{i} = [rnasNucList{i} valDist(:,2)'];
        
        if ~isempty(valDist)
            nuc(valDist(:,2),11) = nuc(valDist(:,2),11) + 1;
        end
    end
end

        
% keep calculating # mRNA in ROI.
for i = 1:size(rnas,1)
    if ~isempty(rnasNucList{i})
        nuc(rnasNucList{i},11) = nuc(rnasNucList{i},11)-1+1/length(rnasNucList{i});
    end
end
        
        
        
        
        
        
        
        
