# Supplementary material for: C. elegans GLP-1/Notch activates transcription in a probability gradient across the germline stem cell pool
Source: eLife. 2016 Oct 5;5:e18370. doi: 10.7554/eLife.18370 (PMC5094854; doi:10.7554/eLife.18370)
Supplement: Source code 1. — DOI: http://dx.doi.org/10.7554/eLife.18370.016 [file elife-18370-code1.zip › MATLAB codes for image processing_analysis_for eLife submission/functions/MatchrnaNuc.m]

function [rnas, nuc] = MatchrnaNuc(blobrna, nucs, iminfo, dists)
% This function matches rnas spots with nuclei (only internuclear spots)

%%% determine which nuc the RNA spots belong. 
% 'rnas' 1:3 col = x,y,z coor, 4 col = nuc #. | 5th: 1 or 2 spots |
%               | 6th: total sig intensity (trx activity) | 
%               | 7: z-coor in plane #.
rnas = blobrna(:,7:9);
rnas(:,3) = rnas(:,3) * iminfo(7) / iminfo(6);
rnas(:,4:5) = 0;
rnas(:,5) = floor(blobrna(:,5) / mean(blobrna(:,5)) *   3/4   );
rnas(rnas(:,5) == 0,5) = 1;
rnas(:,6) = blobrna(:,6);
rnas(:,7) = blobrna(:,9);
% hotnuc = cell(length(nuc(:,1)),1);
nuc = nucs;
nuc(:,8:9) = 0;

for i=1:length(rnas(:,1))
    distemp = zeros(length(nuc(:,1)),2);
    for j=1:length(nuc(:,1))
        distemp(j,1) = sqrt( (nuc(j,1)-rnas(i,1))^2 + (nuc(j,2)-rnas(i,2))^2 + (nuc(j,3)-rnas(i,3))^2 );
        distemp(j,2) = j;
    end

    % 'distemp': | distNR | nuc ID | nuc radius |
    % select 3 shortest length from nuc center.
    distemp = sortrows(distemp, 1);
    distemp = distemp(1:3,:);
    distemp(:,3) = nuc(distemp(:,2),4);

%     if rnas(i,6) > mean(rnas(:,6))
        distemp(distemp(:,1) > distemp(:,3) *      dists   ,:) = [];  
%     else
%         distemp(distemp(:,1) > distemp(:,3) *      1.2    ,:) = [];
%     end
    
    if isempty(distemp) == 1
        rnas(i,4) = 0;
    else
%                 fprintf('\n%d..',i);
        rnas(i,4) = distemp(1,2);
%         hotnuc(distemp(1,2),1) = strcat(hotnuc(distemp(1,2),1), blrna(i,5));
        nuc(distemp(1,2),8) = nuc(distemp(1,2),8) + rnas(i,5);
        if nuc(distemp(1,2),8) > 4
            nuc(distemp(1,2),8) = 4;
        end
        nuc(distemp(1,2),9) = nuc(distemp(1,2),9) + rnas(i,6);
    end
end     


% remove rnas that are not in a nucleus
rnas(rnas(:,4) == 0,:) = [];
